# Supplementary material for: A Systematic Review of the Efficacy and Safety of Direct Oral Anticoagulants in Atrial Fibrillation Patients with Diabetes Using a Risk Index
Source: J Clin Med. 2021 Jun 29;10(13):2924. doi: 10.3390/jcm10132924 (PMC8268134; doi:10.3390/jcm10132924)
Supplement: Supplementary file 1 [file jcm-10-02924-s001.zip]

Archive with 1 entries (1 files):
- jcm-1262759-supplementary.pdf
